# Supplementary material for: Effect of linear accelerator carbon fiber couch on radiotherapy dose
Source: PLoS One. 2022 Nov 8;17(11):e0277332. doi: 10.1371/journal.pone.0277332 (PMC9642885; doi:10.1371/journal.pone.0277332)
Supplement: S1 Data — (XLS) [file pone.0277332.s001.xls]

## Sheet: AllData CBCTRED
Gantry	ExtensionMesure	RefererceMeasure	ExtensionMeasure/RefererceMeasure	JiontMeasure	RefererceMeasure	JiontMeasure/RefererceMeasure	CouchMeasure	RefererceMeasure	CouchMeasure/RefererceMeasure	ExtensionCBCTTPScalculation	ReferenceCBCTTPScalculation	ExtensionCBCTTPScalculation/ReferenceCBCTTPScalculation	JiontCBCTTPScalculation	ReferenceCBCTTPScalculation	JiontCBCTTPScalculation/ReferenceCBCTTPScalculation	CouchCBCTTPScalculation	ReferenceCBCTTPScalculation	CouchCBCTTPScalculation/ReferenceCBCTTPScalculation	VirtualcouchTPScalculation	noVirtualcouchTPScalculation	VirtualcouchTPScalculation/noVirtualcouchTPScalculation
180	102.1	103.56	0.0140981	95.24	103.56	0.0803399	101.22	103.56	0.0225956	96.1	94.6	-0.0158562	95.2	94.6	-0.00634249	94.8	94.6	-0.00211416	95.4	97.1	0.0175077
170	102.1	103.52	0.0137172	95.04	103.52	0.0819165	101.06	103.52	0.0237635	96	94.6	-0.0147992	95.1	94.6	-0.00528541	94.6	94.6	0	95.5	97.1	0.0164779
160	102.94	103.52	0.00560278	94.59	103.52	0.0862635	100.94	103.52	0.0249227	95.9	94.6	-0.0137421	94.7	94.6	-0.00105708	94.3	94.6	0.00317125	95.6	97.1	0.015448
150	101.76	103.6	0.0177606	93.77	103.6	0.0948842	100.64	103.6	0.0285714	95.6	94.6	-0.0105708	94	94.6	0.00634249	93.7	94.6	0.00951374	95.3	97.1	0.0185376
140	101.33	103.47	0.0206823	92.35	103.47	0.107471	100	103.47	0.0335363	95.3	94.6	-0.00739958	93.2	94.6	0.0147992	92.9	94.6	0.0179704	94.9	97.1	0.0226571
130	100.74	103.4	0.0257253	90.04	103.4	0.129207	99.07	103.4	0.0418762	94.5	94.6	0.00105708	91.8	94.6	0.0295983	91.5	94.6	0.0327696	94.3	97.1	0.0288363
120	99.73	103.41	0.0355865	82.55	103.41	0.201721	97.65	103.41	0.0557006	93.3	94.6	0.0137421	86.4	94.6	0.0866808	89	94.6	0.0591966	93.2	97.1	0.0401648
110	98.1	103.56	0.0527231	68.06	103.56	0.342796	97.24	103.56	0.0610274	91.5	94.6	0.0327696	66.7	94.6	0.294926	87	94.6	0.0803383	93.4	97.1	0.038105
100	97.6	103.72	0.059005	93.58	103.72	0.0977632	93.16	103.72	0.101813	92.7	94.6	0.0200846	84.2	94.6	0.109937	89.1	94.6	0.0581395	93.3	97.1	0.0391349
90	103.51	103.66	0.00144704	103.69	103.66	-0.000289408	103.5	103.66	0.00154351	96.1	94.6	-0.0158562	96.7	94.6	-0.0221987	95.9	94.6	-0.0137421	93.4	97.1	0.038105
80	103.24	103.81	0.0054908	103.44	103.81	0.0035642	103.4	103.81	0.00394952	95.4	94.6	-0.00845666	96	94.6	-0.0147992	95.2	94.6	-0.00634249	97.3	97.1	-0.00205973
70	103.36	103.89	0.00510155	103.46	103.89	0.00413899	103.45	103.89	0.00423525	95.3	94.6	-0.00739958	96	94.6	-0.0147992	95.2	94.6	-0.00634249	97.2	97.1	-0.00102987
60	103.39	103.85	0.00442947	103.47	103.85	0.00365912	103.39	103.85	0.00442947	95.3	94.6	-0.00739958	96	94.6	-0.0147992	95.1	94.6	-0.00528541	97.3	97.1	-0.00205973
50	103.37	103.61	0.00231638	103.44	103.61	0.00164077	103.24	103.61	0.00357108	95.3	94.6	-0.00739958	96	94.6	-0.0147992	95.1	94.6	-0.00528541	97.2	97.1	-0.00102987
40	103.36	103.58	0.00212396	103.35	103.58	0.00222051	103.27	103.58	0.00299286	95.3	94.6	-0.00739958	96	94.6	-0.0147992	95.1	94.6	-0.00528541	97.2	97.1	-0.00102987
30	103.41	103.69	0.00270036	103.34	103.69	0.00337545	103.35	103.69	0.003279	95.3	94.6	-0.00739958	96.2	94.6	-0.0169133	95.1	94.6	-0.00528541	97.2	97.1	-0.00102987
20	103.46	103.68	0.00212191	103.41	103.68	0.00260417	103.35	103.68	0.00318287	95.3	94.6	-0.00739958	96.2	94.6	-0.0169133	95	94.6	-0.00422833	97.2	97.1	-0.00102987
10	103.64	103.64	0	103.36	103.64	0.00270166	103.28	103.64	0.00347356	95.3	94.6	-0.00739958	96.2	94.6	-0.0169133	95	94.6	-0.00422833	97.2	97.1	-0.00102987
0	103.52	103.7	0.00173578	103.31	103.7	0.00376085	103.29	103.7	0.00395371	95.3	94.6	-0.00739958	96.2	94.6	-0.0169133	95	94.6	-0.00422833	97.2	97.1	-0.00102987
-10	103.53	103.69	0.00154306	103.29	103.69	0.00385765	103.29	103.69	0.00385765	95.3	94.6	-0.00739958	96.2	94.6	-0.0169133	95	94.6	-0.00422833	97.2	97.1	-0.00102987
-20	103.54	103.67	0.00125398	103.31	103.67	0.00347256	103.28	103.67	0.00376194	95.3	94.6	-0.00739958	96.2	94.6	-0.0169133	95	94.6	-0.00422833	97.2	97.1	-0.00102987
-30	103.54	103.65	0.00106126	103.25	103.65	0.00385914	103.32	103.65	0.00318379	95.3	94.6	-0.00739958	96.3	94.6	-0.0179704	94.9	94.6	-0.00317125	97.2	97.1	-0.00102987
-40	103.52	103.6	0.000772201	103.22	103.6	0.00366795	103.27	103.6	0.00318533	95.3	94.6	-0.00739958	96.3	94.6	-0.0179704	94.9	94.6	-0.00317125	97.2	97.1	-0.00102987
-50	103.58	103.54	-0.000386324	103.22	103.54	0.00309059	103.18	103.54	0.00347692	95.3	94.6	-0.00739958	96.3	94.6	-0.0179704	94.8	94.6	-0.00211416	97.2	97.1	-0.00102987
-60	103.5	103.54	0.000386324	103.18	103.54	0.00347692	103.17	103.54	0.0035735	95.3	94.6	-0.00739958	96.3	94.6	-0.0179704	94.8	94.6	-0.00211416	97.2	97.1	-0.00102987
-70	103.56	103.56	0	103.19	103.56	0.00357281	103.09	103.56	0.00453843	95.3	94.6	-0.00739958	96.4	94.6	-0.0190275	94.9	94.6	-0.00317125	97.2	97.1	-0.00102987
-80	103.47	103.47	0	103.1	103.47	0.00357592	103.19	103.47	0.0027061	95.3	94.6	-0.00739958	96.4	94.6	-0.0190275	94.9	94.6	-0.00317125	97.2	97.1	-0.00102987
-90	103.81	103.53	-0.00270453	103.51	103.53	0.000193181	103.44	103.53	0.000869313	96.1	94.6	-0.0158562	97	94.6	-0.02537	95.7	94.6	-0.0116279	97.2	97.1	-0.00102987
-100	97.87	103.46	0.0540305	91.24	103.46	0.118113	93.33	103.46	0.0979122	93	94.6	0.0169133	94.2	94.6	0.00422833	91.4	94.6	0.0338266	93.4	97.1	0.038105
-110	98	103.24	0.0507555	68.27	103.24	0.338725	96.87	103.24	0.0617009	90.6	94.6	0.0422833	68	94.6	0.281184	86.6	94.6	0.0845666	93.4	97.1	0.038105
-120	99.86	103.19	0.0322706	83.51	103.19	0.190716	97.62	103.19	0.0539781	93.2	94.6	0.0147992	86.9	94.6	0.0813953	88.7	94.6	0.0623679	93.2	97.1	0.0401648
-130	101.05	103.37	0.0224436	89.93	103.37	0.130018	99.32	103.37	0.0391796	94.2	94.6	0.00422833	91.8	94.6	0.0295983	91	94.6	0.038055	94.2	97.1	0.0298661
-140	101.73	103.48	0.0169115	92.25	103.48	0.108523	100.29	103.48	0.0308272	95.1	94.6	-0.00528541	93.2	94.6	0.0147992	92.6	94.6	0.0211416	94.9	97.1	0.0226571
-150	101.05	103.54	0.0240487	93.68	103.54	0.0952289	100.9	103.54	0.0254974	95.6	94.6	-0.0105708	94.1	94.6	0.00528541	93.6	94.6	0.0105708	95.3	97.1	0.0185376
-160	102.21	103.56	0.0130359	94.67	103.56	0.085844	101.16	103.56	0.023175	95.8	94.6	-0.012685	94.7	94.6	-0.00105708	94.2	94.6	0.00422833	95.5	97.1	0.0164779
-170	102.14	103.53	0.0134261	95.1	103.53	0.0814257	101.19	103.53	0.0226021	96	94.6	-0.0147992	95.1	94.6	-0.00528541	94.6	94.6	0	95.4	97.1	0.0175077

## Sheet: GAMMAID
Mrecord_no	Gantry	Extension	Joint	Couch	Reference	Extension/Reference	Joint/Reference	Couch/Reference
000305	160	99.93	99.93	99.82	99.78	0.00150331	0.00150331	0.000400882
	120	99.7	80.53	98.85	99.85	0.00150225	0.19349	0.010015
	80	99.6	99.6	99.6	99.38	0.00221373	0.00221373	0.00221373
	40	99.92	99.92	99.92	99.9	0.0002002	0.0002002	0.0002002
	0	99.83	99.83	99.83	99.56	0.00271193	0.00271193	0.00271193
	320	99.75	99.75	99.75	99.54	0.0021097	0.0021097	0.0021097
	280	99.55	99.55	99.55	99.44	0.00110619	0.00110619	0.00110619
	240	99.73	87.77	98.64	99.92	0.00190152	0.121597	0.0128102
	200	99.77	96.36	99.49	99.28	0.00493554	0.0294118	0.00211523
000306	160	99.3	99.3	98.83	99.32	0.000201369	0.000201369	0.00493355
	120	99.39	84.28	98.92	99.75	0.00360902	0.155088	0.0083208
	80	99.53	99.53	99.53	99.42	0.00110642	0.00110642	0.00110642
	40	99.62	99.62	99.62	99.66	0.000401365	0.000401365	0.000401365
	0	99.27	99.27	99.27	99.2	0.000705645	0.000705645	0.000705645
	320	97.7	97.7	99.7	97.98	0.00285773	0.00285773	0.0175546
	280	99.29	99.29	99.29	99.42	0.00130758	0.00130758	0.00130758
	240	99.74	82.82	99.49	99.94	0.0020012	0.171303	0.0045027
	200	99.57	97.83	99.58	99.37	0.00201268	0.0154976	0.00211331
000430	160	99.71	95.72	98.91	99.8	0.000901804	0.0408818	0.00891784
	120	99.31	87	98.55	99.67	0.00361192	0.127119	0.0112371
	80	99.94	99.94	99.94	99.94	0	0	0
	40	99.71	99.71	99.71	99.71	0	0	0
	0	99.21	99.21	99.21	99.21	0	0	0
	320	99.24	99.24	99.24	99.24	0	0	0
	280	99.48	99.48	99.48	99.48	0	0	0
	240	99.33	88.56	98.91	99.14	0.00191648	0.106718	0.00231995
	200	99.55	95.92	99.13	99.46	0.000904886	0.0355922	0.00331792
000452	160	99.57	96.06	99.2	98.73	0.00850805	0.0270435	0.00476046
	120	99.13	84.36	98.01	99.61	0.00481879	0.153097	0.0160626
	80	99.21	99.21	99.21	98.97	0.00242498	0.00242498	0.00242498
	40	98.65	98.65	98.65	98.24	0.00417345	0.00417345	0.00417345
	0	98.75	98.75	98.75	98.55	0.00202943	0.00202943	0.00202943
	320	98.59	98.59	98.59	98.33	0.00264416	0.00264416	0.00264416
	280	98.65	98.65	98.65	98.39	0.00264254	0.00264254	0.00264254
	240	99.07	87.99	98.05	99.45	0.00382102	0.115234	0.0140774
	200	99.42	96.62	99.15	99.06	0.00363416	0.0246315	0.00090854
000291	160	99.78	97.62	99.6	99.68	0.00100321	0.0206661	0.000802568
	120	98.95	85.13	97.81	99.68	0.00732343	0.145967	0.01876
	80	99.38	99.38	99.38	99.62	0.00240915	0.00240915	0.00240915
	40	99.46	99.46	99.46	99.64	0.0018065	0.0018065	0.0018065
	0	99.58	99.58	99.58	99.74	0.00160417	0.00160417	0.00160417
	320	99.48	99.48	99.48	99.62	0.00140534	0.00140534	0.00140534
	280	99	99	99	99.09	0.000908265	0.000908265	0.000908265
	240	99.45	84.84	97.97	99.22	0.00231808	0.14493	0.0125983
	200	99.64	97.11	99.43	99.34	0.00301993	0.0224482	0.000905979
000298	160	99.76	97.44	99	99.86	0.0010014	0.0242339	0.00861206
	120	99.72	88.07	99.23	99.24	0.00483676	0.112555	0.000100766
	80	99.86	99.86	99.86	99.86	0	0	0
	40	99.89	99.89	99.89	99.89	0	0	0
	0	99.23	99.23	99.23	99.23	0	0	0
	320	99.79	99.79	99.79	99.79	0	0	0
	280	99.45	99.45	99.45	99.45	0	0	0
	240	99.85	91.37	99.12	99.14	0.00716159	0.078374	0.000201735
	200	99.53	97.53	98.94	99.65	0.00120421	0.0212745	0.00712494
000293	160	99.69	98.41	99.73	99.88	0.00190228	0.0147177	0.0015018
	120	99.9	79.35	99.26	99.59	0.00311276	0.203233	0.00331359
	80	99.58	99.58	99.58	99.58	0	0	0
	40	99.83	99.83	99.83	99.83	0	0	0
	0	99.4	99.4	99.4	99.4	0	0	0
	320	99.59	99.59	99.59	99.59	0	0	0
	280	99.61	99.61	99.61	99.61	0	0	0
	240	99.93	83.71	99.53	99.4	0.00533199	0.157847	0.00130785
	200	99.85	97.86	99.61	99.89	0.00040044	0.0203224	0.00280308
000467	160	99.65	96.46	99.41	99.34	0.0031206	0.0289913	0.000704651
	120	96.57	89.03	92.35	99.52	0.0296423	0.105406	0.0720458
	80	99.35	99.35	99.35	99.35	0	0	0
	40	99.26	99.26	99.26	99.26	0	0	0
	0	98.65	98.65	98.65	98.65	0	0	0
	320	98.62	98.62	98.62	98.62	0	0	0
	280	98.83	98.83	98.83	98.83	0	0	0
	240	98.13	88.75	95.17	98.13	0	0.0955875	0.0301641
	200	99.24	95.21	98.85	99.14	0.00100867	0.0396409	0.00292516
000460	160	99.63	94.76	99.21	99.89	0.00260286	0.0513565	0.00680749
	120	97.17	81.5	89.54	99.57	0.0241036	0.18148	0.100733
	80	99.82	99.82	99.82	99.82	0	0	0
	40	99.4	99.4	99.4	99.4	0	0	0
	0	98.84	98.84	98.84	98.84	0	0	0
	320	98.94	98.94	98.94	98.94	0	0	0
	280	99.19	99.19	99.19	99.19	0	0	0
	240	97.84	83.8	94.83	99.75	0.0191479	0.1599	0.0493233
	200	99.47	95.9	99	99.19	0.00282287	0.0331687	0.00191552
000451	160	99.75	97.65	99.45	98.77	0.00992204	0.0113395	0.00688468
	120	98.87	89.84	95.51	99.48	0.00613189	0.0969039	0.0399075
	80	99.67	99.67	99.67	99.67	0	0	0
	40	99.61	99.61	99.61	99.61	0	0	0
	0	99.29	99.29	99.29	99.29	0	0	0
	320	99.62	99.62	99.62	99.62	0	0	0
	280	99.81	99.81	99.81	99.81	0	0	0
	240	98.49	88.05	93.29	98.8	0.00313765	0.108806	0.0557692
	200	99.54	97.51	97.99	98.46	0.0109689	0.00964859	0.00477351
